# Supplementary material for: Advancing vector biology research: a community survey for future directions, research applications and infrastructure requirements
Source: Pathog Glob Health. 2016 Jun;110(4-5):164–72. doi: 10.1080/20477724.2016.1211475 (PMC5072118; doi:10.1080/20477724.2016.1211475)
Supplement: YPGH_1211475_Supplementary_Material.zip [file YPGH_A_1211475_SM7122.zip]

Archive with 2 entries (2 files):
- YPGH_1211475_Supplementary_Material/S1 Table.pdf
- YPGH_1211475_Supplementary_Material/S2 Table.pdf
